# Supplementary material for: A new rhynchocephalian (Reptilia: Lepidosauria) from the Late Jurassic of Solnhofen (Germany) and the origin of the marine Pleurosauridae
Source: R Soc Open Sci. 2017 Nov 8;4(11):170570. doi: 10.1098/rsos.170570 (PMC5717629; doi:10.1098/rsos.170570)
Supplement: Nexus File of Phylogenetic Matrix [file rsos170570supp2.nex]

#NEXUS
[written Fri Jul 14 15:45:06 EDT 2017 by Mesquite  version 3.2 (build 801) at BSNO11580/10.16.3.193]

BEGIN TAXA;
	TITLE Taxa;
	DIMENSIONS NTAX=35;
	TAXLABELS
		Ankylosphenodon Brachyrhinodon Clevosaurus_hudsoni Clevosaurus_wangi CMSN5639 Cynosphenodon Derasmosaurus Diphydontosaurus Eilenodon Gephyrosaurus Godavarisaurus Homeoeosaurus Kaikaifilusaurus Kallimodon Kawasphenodon MPNA0182 Oenosaurus Opisthias Pamizinsaurus Palaeopleurosaurus Planocephalosaurus Pleurosaurus Priosphenodon Pristidactylus Rebbanasaurus Sapheosaurus Sphenocondor Sphenodon Sphenotitan Sphenovipera Theretairus Toxolophosaurus Youngina Zapatadon AMNH32768 
	;

END;


BEGIN CHARACTERS;
	TITLE  'Matrix in file "Bever_Norell.nex"';
	DIMENSIONS  NCHAR=87;
	FORMAT DATATYPE = STANDARD GAP = - MISSING = ? SYMBOLS = "  0 1 2 3";
	CHARSTATELABELS 
		1 'Antorbital region, length relative to skull length ' /  '1/3 or more' 'btwn 1/4 and 1/3' '1/4 or less', 2 'Orbit diameter/skull length ratio' /  '1/3 or greater' 'less than 1/3', 3 'Supratemporal fenestra/orbit length ratio' /  75%_or_less more_than_75%, 4 'Supratemporal fenestra/skull length ratio' /  '1/4 or less' 'more than 1/4', 5 'Lower temporal fenestra/skull length ratio' /  '1/4 or less' 'more than 1/4', 6 'Maxilla, premaxillary process' /  elongate short_or_absent, 7 'Premaxilla, maxillary process that excludes maxilla from external naris' /  absent present, 8 'Maxilla, shape of posterior end' /  tapering_posteriorly_or_very_narrow dorsoventrally_broad, 9 Lacrimal /  present absent, 10 'Jugal, shape of dorsal process' /  broad_and_short narrow_and_elongate, 11 'Prefrontal and postfrontal, sculpturing' /  absent present, 12 'Prefrontal-jugal contact' /  absent present, 13 'Postorbital, marked dorsal ridge and deep ventrolateral concavity' /  absent present, 14 'Frontals, relation' /  separated fused, 15 'Parietals, relation' /  separated fused, 16 'Parietal, width between supratemporal passages relative  to interorbital width' /  broader narrower, 17 Parietal_crest /  absent present, 18 'Parietal, shape of posterior edge' /  greatly_incurved_inward slightly_incurved_inward convex, 19 'Parietal foramen, position relative to anterior border of supratemporal fenestra' /  posterior at_the_same_level_or_anterior, 20 'Lower temporal bar, shape/position' /  aligned_with_maxillary_toothrow bowed_away_beyond_limit_of_adductor_chamber, 21 'Lower temporal bar, subtemporal process of jugal' /  absent 'poorly to moderately developed <1/2 length of ltf' 'well developed 1/2 lengt of ltf or more', 22 'Palatine, shape of posterior end' /  tapers_posteriorly widens_posteriorly, 23 'Pterygoids, anterior contact' /  absent slight vast, 24 'Pterygoids, posterior opening of interpterygoid vacuity between posteromedial processes' /  widely_open 'moderately open, as wide as vacuity' almost_closed_by_posteromedial_processes, 25 'Pterygoid, posterior border of ectopterygoid wing' /  approximately_level_with_basicranial_articulation offest_anteriorly_from_basicranial_articulation, 26 'Pterygoid, participation in margin of suborbital fenestra' /  forms_part_of_margin excluded, 27 'Quadrate-quadratojugal foramen, relative size' /  small large, 28 'Quadrate-quadratjugal foramen, position' /  between_quadrate_and_quadratojugal entirely_within_quadrate, 29 'Quadrate-quadratojugal, conch size and emargination' /  pronounced reduced, 30 'Suparatemporal, discrete bone' /  present absent, 31 Inferred_jaw_motion /  orthal propalinal, 32 'Degree of propalinality, measured either as palatal toothrow extension or length over which palatines keep parallel to maxillae' /  'small palatal row, parallel line restricted to anterior region' 'enlarged, palatines accompanying maxilla for 1/2 its own length' 'palatines accompany maxilla for complete, "eupropalinality"', 33 'Lower jaw, anterior region' /  toothed edentate, 34 'Dentary, ventral process at anterior end' /  absent well_developed, 35 'Inclination of jaw symphysis in relation to long axis of the mandible (line from anterodorsal end of dentary to posterior end of glenoid' /  more_than_50_deg. less_than_50_deg. almost_vertical_ventrally_with_pronounced_anterior_process_dorsally less_than_40_degrees, 36 'Mandibular symphysis, dorsal development (symphyseal spur)' /  moderately_developed 'well-projected anterodorsally', 37 'Mandibular foramen, size' /  small large, 38 'Glenoid cavity, shape' /  'smooth surface, lacking anteroposterior central ridge' 'elongate and asymmetrical surface, with a strong anteroposterior central ridge' symmetrical_facet_with_strong_anteroposterior_central_ridge, 39 'Coronoid process, height relative to that of the jaw at the level of the anterior end of the coronoid process' /  'low, weak, less than 1/2 jaw' 'moderately high, around 1/2 jaw height' 'very high, nearly as high as jaw', 40 'Retroarticular process, shape' /  pronounced 'reduced, caudally projected' 'reduced, dorsally curved', 41 'Dentary, posterior process, relative length' /  'short, not reaching glenoid level' 'elongate, reaching glenoid level' 'elongate, reaching end of glenoid level', 42 'Marginal dental implantation, type' /  pleurodont degree_of_posterior_acrodonty fully_acrodont, 43 'Tooth replacement, type' /  alternate addition_at_back_of_jaw, 44 'Dentary regionalization with small juvenile teeth (hatchling) in anterior region of maxilla and dentary' /  'absent, only pleurodont teeth' 'present, with hatchling pleurodont teeth' 'present, with hatchling, succesional and additional acrodont teeth' 'absent in both juv and adults, only additional acrodont teeth', 45 'Dentary, posterior successionals, number in mature individuals' /  zero one two_or_more, 46 'Marginal teeth, lateral wear facets on dentary and/or medial wear facets on maxilla' /  absent_or_smooth 'present, conspicuous', 47 'Marginal teeth, shape' /  breadth_equal_to_or_less_than_length 'square, expanded lateromedially' 'rectangular, wider than long', 48 'Premaxillary teeth, number in mature individuals' /  more_than_7 7_to_4 3_or_fewer, 49 'Premaxillary teeth, morphology' /  present_as_discrete_teeth 'merged into chisel-like structure', 50 'Maxillary teeth, posteromedial flanges on posterior teeth' /  'absent, simple cone' present_as_small_flanges_on_at_least_one_tooth present_as_extensive_flanges_on_most_teeth, 51 'Maxillary teeth, anterolateral flange on posterior teeth' /  absent present, 52 'Palatine teeth, number of tooth rows' /  2_or_more 'single row + one isolated tooth' single_lateral_row, 53 'Palatine teeth, flanges' /  completely_absent 'present, on at least some teeth', 54 'Pterygoid teeth, number of tooth rows' /  3_or_more two one_or_none, 55 'Mandibular teeth, anterolateral flanges' /  absent_ 'present, at least in 1 tooth', 56 'Mandibular teeth, anteromedial flanges' /  absent present, 57 Dental_ridges_in_adult_additional_teeth /  absent_ present, 58 Second_sacral_vertebrae /  'present, small' 'present, prominent' absent, 59 'Second sacral rib, bifurcated' /  absent present, 60 'Ischium, process on posterior border' /  'absent, posterior end uninterrrupted' present_as_small_tubercle present_as_prominent_process, 61 'Skull, length (as an estimation of the body size)' /  'small, less than 3 cm' 'medium, btwn 3 - 10 cms' 'larger > 10cm', 62 'Dentary, proportions (length/height ratio)' /  'gracile, long and low, < 0.18' 'average, btwn 0.18 and 0.28' 'robust short and high, > 0.28', 63 'Dentary, successional teeth, max concurrent number of ontogeny' /  _6_or_more 3_to_5 2_or_fewer, 64 'Dentary, anterior successional teeth (not "caniniform"), number in adult' /  2_or_more_discrete_teeth 1_or_2_poorly_distinct_ none_or_indistinct, 65 'Dentary, successional teeth, striations' /  present absent, 66 'Dentary, posterior successional teeth, lingual groove' /  absent present, 67 'Dentary, hatchling teeth, striations' /  absent present, 68 'Dentary, successional "caniniform", shape of basal cross section' /  nearly_circular 'clearly oval, labially-lingually compressed', 69 Metatarsal_V_shape /  straight hooked, 70 'Postzygapophyses, dorsal shape' /  flat swollen, 71 Scapulocoracoid_suture /  fused open, 72 Astragalus_and_calcaneum /  unfused_ fused, 73 'Metatarsal V, length relative to other metatarsals' /  much_shorter subequal, 74 Posterior_dorsal_centra_and_ribs /  short_centra_with_long_ribs elongate_centra_with_short_ribs, 75 'Metapodials, general shape' /  'gracile and slender, bones spreading distally' 'stout and robust, bones appressed', 76 'Palatines, midline contact' /  'absent, separated by pterygoids/vomer' 'present, no pterygoid/vomer contact', 77 'Parabasisphenoid, depression' /  absent present, 78 Anterior_caniniform_teeth_in_maxillae_and_dentaries /  absent present, 79 Lateral_palatine_tooth_row /  curves_medially_posteriorly_ parallel_to_maxillary_tooth_row_over_its_entire_length, 80 'Presacral vertebrae, number' /  less_than_25 more_than_25, 81 'Maxillary teeth, rel size of post and anter teeth', 82 'Premaxilla, nasal process length' /  short long, 83 Radiale /  ossified unossified, 84 'Mandibular symphysis, mentonian process' /  reduced_or_absent well_developed_and_pointed well_developed_and_rounded, 85 'Mandibular symphysis, shape' /  'almost circular, height-length relation near 1' 'oval, height/length clearly greater than 1', 86 'Metacarpal I, breadth relative to other metacarpals' /  comparable wide _ comparable robust, 87 'Metacarpal I, length relative to that of MC II' /  '>80%' '60 - 80%' '<60%' ; 
	MATRIX
	Ankylosphenodon      ???1?????1????????????????????1?0?101?21121?011???????000112?121????1110011??0?0?100110
	Brachyrhinodon       211111011100?000000120120?????0??0001?10121201121101?1????1?01??????????0??000000??11??
	Clevosaurus_hudsoni  2111111111010001000120210100000111001110121201121201111011111112??0?10010000000001?1100
	Clevosaurus_wangi    11101?11110?00?000012021110100?1????111?1212010??201?11????????????????????0?0000??????
	CMSN5639             ??????????????1??10?2?????100??????????1?????????????????1??0???????1110000????0??0????
	Cynosphenodon        ??????????????????????????????1??111??1??21211121?0???100????1121001?????????1?????11??
	Derasmosaurus        2011??00??0?0011111??????????????????????21???1??????????20?0???10???0??000????0??0????
	Diphydontosaurus     10000000100001000001201000000101000010001111200100000000?1?10000001??0??0??0000010?00??
	Eilenodon            ??????????1???????????????????1?1???110122130122?2121?111???2222??0??????????0?????11??
	Gephyrosaurus        00000000000001100001201000000101000000001000200000?00000?00?000010???00?0000000001?00??
	Godavarisaurus       ??????1?????????????????????????0101?????212200(1 2)01?21?100???0(0 1)100101?????????0?????11??
	Homeoeosaurus        0(0 1)0000011000?0000(0 1)11?12001???1???1101?11121201(0 1)21200?21??11201??????1001000000?00101102
	Kaikaifilusaurus     0110011111111001111121?201000112??111101221301221212131111??1222??0????????????????11??
	Kallimodon           11110?011?00?0011111112011???101?1001?10121201121202?21011121122????11000110101???01100
	Kawasphenodon        ??????????????????????????????1?1????????212?10???????110????2???????????????0?????????
	MPNA0182             ?????????????????????????????????????????????????????????1?20???????1??0011????????????
	Oenosaurus           20???0?1??0??0111????02201????111110112112?????????0?2??????0??????????????1100?0??????
	Opisthias            ?1???10111?110011?11?1220?????1211011?011213010202?2121111??1122?????????????0?????11??
	Pamizinsaurus        ??????1???0????????????2?1??0001?1101?11?2120?(0 1)2?1?2??1?1???012???1??0?1??1??0???1?11??
	Palaeopleurosaurus   01110000100010111200102110110100103?1?101212011211?2021??1111022????10101?0010010111100
	Planocephalosaurus   00000000100001100001201000010101010000101212?0(0 1)201?00110111101(1 2)00?1???00???0000?00?11??
	Pleurosaurus         011000001001000111100?211???01000030111022???0021012121011?210??????10101?01?0?1111??00
	Priosphenodon        011001111111100111112122010000121?21110122?3?1221212121110??22???????1?????0?01?01?11??
	Pristidactylus       1111100001100110001?0001000?000?0000000000002000000??200?????00010??0000?00000?00100000
	Rebbanasaurus        ???????01??0??????????????????0?0101?????212200201?01?101???0(0 1)110001?????????00??1?11??
	Sapheosaurus         11?100?1?0???0011111211011??????10001?10?2??0??21?0??????1121122????1111010?10?000001?1
	Sphenocondor         ????????????????????????????????01111?1?1212200?????????0???00(1 2)?0101?????????1?????????
	Sphenodon            11111001110010(0 1)1111121221110111211101111121211(0 1)21102121001011(1 2)221000100000001110010110?
	Sphenotitan          21110111???11?11111121220110011210110200121301221211101101??21221002???????1?00?01?21??
	Sphenovipera         ??????????????????????????????1?01011???1212211???????1?????01(1 2)211???????????1?????11??
	Theretairus          ??????????????????????????????1?0100?????212210???????1??????12?10???????????1?????11??
	Toxolophosaurus      ??????????????????????????????1?11211?0??213012???????11????1222??0??????????0?????11??
	Youngina             00000000000000000000200000000?0000?0?0000000200000?00000?0?0?00010??000??000?00?100000?
	Zapatadon            10?01??01??1??1?1?1?10221010101??111??1??2120?(0 1)??1?2?2???????12????????????0100?0??11??
	AMNH32768            2111101011001001111000211011010010301110121201121202?21011121022????1110000??000001?111

;

END;
BEGIN ASSUMPTIONS;
	TYPESET * UNTITLED   =  unord:  1 -  87;

END;

BEGIN MESQUITECHARMODELS;
	ProbModelSet * UNTITLED   =  'Mk1 (est.)':  1 -  87;
END;

BEGIN TREES;
	Title Trees;
	ID 015d42a1a28b4;
	LINK Taxa = Taxa;
	TRANSLATE
[0] 		1 Ankylosphenodon,
[1] 		2 Brachyrhinodon,
[2] 		3 Clevosaurus_hudsoni,
[3] 		4 Clevosaurus_wangi,
[4] 		5 CMSN5639,
[5] 		6 Cynosphenodon,
[6] 		7 Derasmosaurus,
[7] 		8 Diphydontosaurus,
[8] 		9 Eilenodon,
[9] 		10 Gephyrosaurus,
[10] 		11 Godavarisaurus,
[11] 		12 Homeoeosaurus,
[12] 		13 Kaikaifilusaurus,
[13] 		14 Kallimodon,
[14] 		15 Kawasphenodon,
[15] 		16 MPNA0182,
[16] 		17 Oenosaurus,
[17] 		18 Opisthias,
[18] 		19 Pamizinsaurus,
[19] 		20 Palaeopleurosaurus,
[20] 		21 Planocephalosaurus,
[21] 		22 Pleurosaurus,
[22] 		23 Priosphenodon,
[23] 		24 Pristidactylus,
[24] 		25 Rebbanasaurus,
[25] 		26 Sapheosaurus,
[26] 		27 Sphenocondor,
[27] 		28 Sphenodon,
[28] 		29 Sphenotitan,
[29] 		30 Sphenovipera,
[30] 		31 Theretairus,
[31] 		32 Toxolophosaurus,
[32] 		33 Youngina,
[33] 		34 Zapatadon,
[34] 		35 AMNH32768;
	TREE 'Bever_Norell_MPT' = ((((((((((((((((((((((5,(9,16)),23),32),13),29),18),15),(26,14,((22,20),35)),1),(6,28)),(17,(34,7))),19),2),4),3),12),(31,30)),(27,11),25),21),8),10),24),33)[% ] [% ] [%  setBetweenBits = selected ];

END;


Begin MESQUITE;
		MESQUITESCRIPTVERSION 2;
		TITLE AUTO;
		tell ProjectCoordinator;
		timeSaved 1500061506572;
		getEmployee #mesquite.minimal.ManageTaxa.ManageTaxa;
		tell It;
			setID 0 7598650013416080098;
		endTell;
		getEmployee #mesquite.charMatrices.ManageCharacters.ManageCharacters;
		tell It;
			setID 0 4142150927588970163;
			mqVersion 320;
			checksumv 0 3 1533689846 null  getNumChars 87 numChars 87 getNumTaxa 35 numTaxa 35   short true   bits 15   states 15   sumSquaresStatesOnly 8073.0 sumSquares 8073.0 longCompressibleToShort false usingShortMatrix true   NumFiles 1 NumMatrices 1;
			mqVersion;
		endTell;
		getWindow;
		tell It;
			suppress;
			setResourcesState false false 100;
			setPopoutState 300;
			setExplanationSize 0;
			setAnnotationSize 0;
			setFontIncAnnot 0;
			setFontIncExp 0;
			setSize 2153 1120;
			setLocation 477 110;
			setFont SanSerif;
			setFontSize 10;
			getToolPalette;
			tell It;
			endTell;
			desuppress;
		endTell;
		getEmployee  #mesquite.trees.BasicTreeWindowCoord.BasicTreeWindowCoord;
		tell It;
			makeTreeWindow #7598650013416080098  #mesquite.trees.BasicTreeWindowMaker.BasicTreeWindowMaker;
			tell It;
				suppressEPCResponse;
				setTreeSource  #mesquite.trees.StoredTrees.StoredTrees;
				tell It;
					setTreeBlock 1;
					setTreeBlockID 015d42a1a28b4;
					toggleUseWeights off;
				endTell;
				setAssignedID 1000.1500047964616.5350972302639231996;
				getTreeWindow;
				tell It;
					setExplanationSize 30;
					setAnnotationSize 20;
					setFontIncAnnot 0;
					setFontIncExp 0;
					setSize 2053 1048;
					setLocation 477 110;
					setFont SanSerif;
					setFontSize 10;
					getToolPalette;
					tell It;
						setTool mesquite.trees.BasicTreeWindowMaker.BasicTreeWindow.arrow;
					endTell;
					setActive;
					getTreeDrawCoordinator #mesquite.trees.BasicTreeDrawCoordinator.BasicTreeDrawCoordinator;
				tell It;
					suppress;
					setTreeDrawer  #mesquite.trees.SquareLineTree.SquareLineTree;
					tell It;
						setNodeLocs #mesquite.trees.NodeLocsStandard.NodeLocsStandard;
						tell It;
							branchLengthsToggle off;
							toggleScale on;
							toggleBroadScale off;
							toggleCenter on;
							toggleEven on;
							setFixedTaxonDistance 0;
						endTell;
						setEdgeWidth 4;
						showEdgeLines on;
						orientUp;
					endTell;
					setBackground White;
					setBranchColor Black;
					showNodeNumbers off;
					showBranchColors on;
					labelBranchLengths off;
					centerBrLenLabels on;
					showBrLensUnspecified on;
					showBrLenLabelsOnTerminals on;
					setBrLenLabelColor 0 0 255;
					setNumBrLenDecimals 6;
					desuppress;
					getEmployee #mesquite.trees.BasicDrawTaxonNames.BasicDrawTaxonNames;
					tell It;
						setColor Black;
						toggleColorPartition off;
						toggleColorAssigned on;
						toggleShadePartition off;
						toggleShowFootnotes on;
						toggleNodeLabels on;
						toggleCenterNodeNames off;
						toggleShowNames on;
						namesAngle ?;
					endTell;
				endTell;
					setTreeNumber 1;
					setDrawingSizeMode 0;
					toggleLegendFloat on;
					scale 0;
					toggleTextOnTree off;
					togglePrintName on;
					showWindow;
					newAssistant  #mesquite.ancstates.TraceCharacterHistory.TraceCharacterHistory;
				tell It;
					suspend ;
					setDisplayMode  #mesquite.ancstates.ShadeStatesOnTree.ShadeStatesOnTree;
					tell It;
						toggleLabels off;
						togglePredictions off;
						toggleGray off;
					endTell;
					setHistorySource  #mesquite.ancstates.RecAncestralStates.RecAncestralStates;
					tell It;
						getCharacterSource  #mesquite.charMatrices.CharSrcCoordObed.CharSrcCoordObed;
						tell It;
							setCharacterSource #mesquite.charMatrices.StoredCharacters.StoredCharacters;
							tell It;
								setDataSet #4142150927588970163;
							endTell;
						endTell;
						setMethod  #mesquite.parsimony.ParsAncestralStates.ParsAncestralStates;
						tell It;
							setModelSource  #mesquite.parsimony.CurrentParsModels.CurrentParsModels;
							toggleMPRsMode off;
						endTell;
						toggleShowSelectedOnly off;
					endTell;
					setCharacter 21;
					setMapping 1;
					toggleShowLegend on;
					setColorMode 0;
					toggleWeights on;
					setInitialOffsetX 4;
					setInitialOffsetY -215;
					setLegendWidth 142;
					setLegendHeight 180;
					resume ;
				endTell;
				endTell;
				desuppressEPCResponse;
				getEmployee #mesquite.trees.ColorBranches.ColorBranches;
				tell It;
					setColor Red;
					removeColor off;
				endTell;
				getEmployee #mesquite.ornamental.BranchNotes.BranchNotes;
				tell It;
					setAlwaysOn off;
				endTell;
				getEmployee #mesquite.ornamental.ColorTreeByPartition.ColorTreeByPartition;
				tell It;
					colorByPartition off;
				endTell;
				getEmployee #mesquite.ornamental.DrawTreeAssocDoubles.DrawTreeAssocDoubles;
				tell It;
					setOn on;
					toggleShow consensusFrequency;
					setDigits 4;
					writeAsPercentage off;
					toggleCentred off;
					toggleHorizontal on;
					toggleWhiteEdges on;
					toggleShowOnTerminals on;
					setFontSize 10;
					setOffset 0  0;
				endTell;
				getEmployee #mesquite.ornamental.DrawTreeAssocStrings.DrawTreeAssocStrings;
				tell It;
					setOn on;
					toggleCentred on;
					toggleHorizontal on;
					setFontSize 10;
					setOffset 0  0;
					toggleShowOnTerminals on;
				endTell;
				getEmployee #mesquite.trees.TreeInfoValues.TreeInfoValues;
				tell It;
					panelOpen false;
				endTell;
			endTell;
		endTell;
		getEmployee  #mesquite.charMatrices.BasicDataWindowCoord.BasicDataWindowCoord;
		tell It;
			showDataWindow #4142150927588970163 #mesquite.charMatrices.BasicDataWindowMaker.BasicDataWindowMaker;
			tell It;
				getWindow;
				tell It;
					setExplanationSize 30;
					setAnnotationSize 20;
					setFontIncAnnot 0;
					setFontIncExp 0;
					setSize 2053 1048;
					setLocation 477 110;
					setFont SanSerif;
					setFontSize 10;
					getToolPalette;
					tell It;
						setTool mesquite.charMatrices.BasicDataWindowMaker.BasicDataWindow.arrow;
					endTell;
					setTool mesquite.charMatrices.BasicDataWindowMaker.BasicDataWindow.arrow;
					colorCells  #mesquite.charMatrices.NoColor.NoColor;
					colorRowNames  #mesquite.charMatrices.TaxonGroupColor.TaxonGroupColor;
					colorColumnNames  #mesquite.charMatrices.CharGroupColor.CharGroupColor;
					colorText  #mesquite.charMatrices.NoColor.NoColor;
					setBackground White;
					toggleShowNames on;
					toggleShowTaxonNames on;
					toggleTight off;
					toggleThinRows off;
					toggleShowChanges on;
					toggleSeparateLines off;
					toggleShowStates on;
					toggleAutoWCharNames on;
					toggleAutoTaxonNames off;
					toggleShowDefaultCharNames off;
					toggleConstrainCW on;
					toggleBirdsEye off;
					toggleShowPaleGrid off;
					toggleShowPaleCellColors off;
					toggleShowPaleExcluded off;
					togglePaleInapplicable on;
					toggleShowBoldCellText off;
					toggleAllowAutosize on;
					toggleColorsPanel off;
					toggleDiagonal on;
					setDiagonalHeight 80;
					toggleLinkedScrolling on;
					toggleScrollLinkedTables off;
				endTell;
				showWindow;
				getWindow;
				tell It;
					forceAutosize;
				endTell;
				getEmployee #mesquite.charMatrices.AlterData.AlterData;
				tell It;
					toggleBySubmenus off;
				endTell;
				getEmployee #mesquite.charMatrices.ColorByState.ColorByState;
				tell It;
					setStateLimit 9;
					toggleUniformMaximum on;
				endTell;
				getEmployee #mesquite.charMatrices.ColorCells.ColorCells;
				tell It;
					setColor Red;
					removeColor off;
				endTell;
				getEmployee #mesquite.categ.StateNamesStrip.StateNamesStrip;
				tell It;
					showStrip off;
				endTell;
				getEmployee #mesquite.charMatrices.AnnotPanel.AnnotPanel;
				tell It;
					togglePanel off;
				endTell;
				getEmployee #mesquite.charMatrices.CharReferenceStrip.CharReferenceStrip;
				tell It;
					showStrip off;
				endTell;
				getEmployee #mesquite.charMatrices.QuickKeySelector.QuickKeySelector;
				tell It;
					autotabOff;
				endTell;
				getEmployee #mesquite.charMatrices.SelSummaryStrip.SelSummaryStrip;
				tell It;
					showStrip off;
				endTell;
				getEmployee #mesquite.categ.SmallStateNamesEditor.SmallStateNamesEditor;
				tell It;
					panelOpen true;
				endTell;
			endTell;
		endTell;
		getEmployee  #mesquite.charMatrices.ManageCharacters.ManageCharacters;
		tell It;
			showCharacters #4142150927588970163 #mesquite.lists.CharacterList.CharacterList;
			tell It;
				setData 0;
				getWindow;
				tell It;
					newAssistant  #mesquite.lists.DefaultCharOrder.DefaultCharOrder;
					newAssistant  #mesquite.lists.CharListInclusion.CharListInclusion;
					newAssistant  #mesquite.lists.CharListPartition.CharListPartition;
					newAssistant  #mesquite.parsimony.CharListParsModels.CharListParsModels;
					setExplanationSize 30;
					setAnnotationSize 20;
					setFontIncAnnot 0;
					setFontIncExp 0;
					setSize 2053 1048;
					setLocation 477 110;
					setFont SanSerif;
					setFontSize 10;
					getToolPalette;
					tell It;
					endTell;
				endTell;
				showWindow;
				getEmployee #mesquite.lists.CharListAnnotPanel.CharListAnnotPanel;
				tell It;
					togglePanel off;
				endTell;
			endTell;
		endTell;
		endTell;
end;
